# Supplementary material for: Effects of E-Cigarettes on the Lung and Systemic Metabolome in People with HIV
Source: Metabolites. 2024 Aug 6;14(8):434. doi: 10.3390/metabo14080434 (PMC11356516; doi:10.3390/metabo14080434)
Supplement: Supplementary file 1 [file metabolites-14-00434-s001.zip]

Archive with 2 entries (2 files):
- metabolites-3084224-supplementary figures and tables.pdf
- metabolites-3084224-supplementary tables.xlsx
