# Supplementary material for: Effects of E-Cigarettes on the Lung and Systemic Metabolome in People with HIV
Source: Metabolites. 2024 Aug 6;14(8):434. doi: 10.3390/metabo14080434 (PMC11356516; doi:10.3390/metabo14080434)
Supplement: Supplementary file 1 [file metabolites-14-00434-s001.zip › metabolites-3084224-supplementary tables.xlsx]

## Sheet: VIP scores
stool									upper respiratory									circulation
									breath condensate						Gargle			serum									plasma edta									plasma heaprin
MJ	Comp. 1		TOBACCO	Comp. 1		VAPE	Comp. 1		VAPE			MJ			VAPE			vape	Comp. 1		Tob	Comp. 1		MJ			vape			Tob			MJ			vape			Tob			MJ
3-Methylphenylacetic acid	2.7051		3-Methylphenylacetic acid	3.2548		UMP	3.0814		Inosine	2.6925		N-Carbamoyl-L-aspartate	3.0895		Allantoate	2.8982		Guanine	3.2594		Adenosine	1.9481		GMP	3.064		Ascorbate	2.8467		IMP	2.7388		IMP	2.5708		Glutathione disulfide	2.3856		Xanthurenic acid	2.7587		Taurodeoxycholate	3.0966
S-Adenosyl-L-homocysteine	2.573		DHPS	2.5832		CMP	3.0614		Hypoxanthine	2.6864		Dihydroorotate	2.7001		N-Acetylglutamate	2.5305		Cholesterol sulfate	2.9914		Cystathionine	1.9329		Taurodeoxycholate	2.8782		IMP	2.3172		Cystathionine	2.5469		Ascorbate	2.2884		Ascorbate	2.3655		D-Glyceraldehdye 3-phosphate	2.3783		Cholesterol sulfate	2.4718
Kynurenic acid	2.4639		S-Adenosyl-L-homocysteine	2.536		3-Methylphenylacetic acid	2.3445		N-Carbamoyl-L-aspartate	2.4135		Uridine	2.4722		deoxycytidine	2.5152		GMP	2.8047		2-Oxo-4-methylthiobutanoate	1.7498		Xanthurenic acid	2.4202		UDP-N-acetylglucosamine	2.0957		Salicylate	2.3191		Taurodeoxycholate	2.2184		3-Phosphoglycerate	2.3152		ADP	2.3226		UDP-N-acetylglucosamine	2.3234
Orotidine-5'-phosphate	2.3755		Orotidine-5'-phosphate	2.4441		DHPS	2.1983		Creatinine	2.2241		Inosine	2.4216		Arginine	2.438		Cytosine	2.2105		Glycodeoxycholate	1.6987		Adenosine 5'-phosphosulfate	2.3526		3-Phosphoglycerate	1.8653		CDP-ethanolamine	2.2328		UDP-N-acetylglucosamine	2.0149		Cholesterol sulfate	2.226		Salicylate	2.2833		Glycodeoxycholate	2.2079
Cholesterol sulfate	2.2045		Sucralose	2.4148		Cholesterol sulfate	2.1942		Xanthine	2.2014		Hypoxanthine	2.1937		Allantoin	2.4135		3-Methylphenylacetic acid	2.0993		Xanthosine	1.6951		Cytosine	2.2293		3-Methylphenylacetic acid	1.7248		Ascorbate	1.9861		GMP	1.9267		UDP-N-acetylglucosamine	2.1201		4-Pyridoxate	1.9595		3-Phosphoglycerate	2.1646
GMP	2.0993		Glycinamide ribotide (GAR)	2.3429		Allantoate	2.0929		Dihydroorotate	2.1927		Ascorbate	1.9528		Phenyllactic acid	2.1051		homocitrulline	2.044		Xanthurenic acid	1.6604		AMP/dGMP	2.0355		UDP-glucose	1.6542		Cellobiose	1.8497		3-Phosphoglycerate	1.9118		3-Methylphenylacetic acid	1.8363		1-Methyladenosine	1.9226		Guanidoacetic acid	1.9805
CDP-choline	2.0908		Kynurenic acid	2.3277		dUMP	1.9623		sn-Glycerol 3-phosphate	1.9745		2_3-Bisphosphoglycerate	1.7333		N-Acetylglutamine	2.0975		Glucosamine	2.0093		Cytosine	1.6075		Xanthosine	1.977		Glutathione	1.6532		Inosine	1.8385		Glycodeoxycholate	1.8544		Taurodeoxycholate	1.786		AMP/dGMP	1.9012		Ascorbate	1.941
2-Oxo-4-methylthiobutanoate	2.0769		sn-Glycerol 3-phosphate	2.3252		Sucralose	1.9314		2_3-Bisphosphoglycerate	1.9323		4-Pyridoxate	1.5414		Homovanillic acid (HVA)	2.0877		Taurodeoxycholate	1.9855		3-Phosphoglycerate	1.6051		Cellobiose	1.9681		Glutathione disulfide	1.6419		sn-Glycerol 3-phosphate	1.7117		ADP	1.8428		Guanidoacetic acid	1.5862		Sulfolactate	1.7996		homocitrulline	1.753
sn-Glycerol 3-phosphate	2.0581		Cholesterol sulfate	2.2932		Sulfolactate	1.9086		Uric acid	1.8966		N-Acetylglucosamine	1.5059		Homocysteic acid	2.0666		N-Carbamoyl-L-aspartate	1.9365		AMP/dGMP	1.5537		Uridine	1.9402		N-Acetylglucosamine 1/6-phosphate	1.5375		4-Pyridoxate	1.6825		CDP-ethanolamine	1.6412		Glutathione	1.5114		Ascorbate	1.7569		Deoxyuridine	1.7463
Taurine	2.0426		Xanthurenic acid	2.0881		tricarballylic acid	1.8912		Uridine	1.7333		Creatinine	1.4542		N-Acetylornithine	1.9371		Xanthurenic acid	1.7811		Deoxyuridine	1.5303		Xanthine	1.8888		ADP	1.5267		GMP	1.6438		AMP/dGMP	1.6066		Deoxyuridine	1.438		Aconitate	1.6223		Cysteate	1.6795
DHPS	2.0201		NADH	2.0876		D-Gluconate	1.7674		Methionine	1.542		Xanthine	1.3644		2-hydroxyglutaric acid	1.8768		Acetoacetate	1.6317		Cellobiose	1.5031		Glycodeoxycholate	1.8401		GMP	1.5174		N-Acetylglucosamine 1/6-phosphate	1.5372		Glutathione	1.5799		N-Acetylglucosamine 1/6-phosphate	1.4243		Glycodeoxycholate	1.5703		Arginine	1.5832
phosphorylethanolamine	2.015		2-Oxo-4-methylthiobutanoate	1.9508		Histamine	1.7487		Ascorbate	1.3435		Homovanillic acid (HVA)	1.3536		2-Hydroxy-2-methylsuccinate	1.872		N-Acetylglutamine	1.6306		GMP	1.4985		Kynurenine	1.816		2-Oxo-4-methylthiobutanoate	1.515		Xanthine	1.5316		homocitrulline	1.5788		homocitrulline	1.3992		2-Oxo-4-methylthiobutanoate	1.4925		Methionine sulfoxide	1.5505
NADH	2.0122		phosphorylethanolamine	1.9378		Asparagine	1.7093		N-Acetylglutamate	1.3171		2-Dehydro-D-gluconate	1.3339		2-Isopropylmalate	1.8686		AMP/dGMP	1.5522		Ophthalmate	1.4711		D-Glyceraldehdye 3-phosphate	1.748		CDP-ethanolamine	1.5007		Glutathione	1.5133		Cholesterol sulfate	1.575		N-Carbamoyl-L-aspartate	1.3815		Quinolinate	1.4466		Xanthurenic acid	1.4631
Guanosine	1.9316		dUMP	1.8123		Glutathione	1.7013		Creatine	1.2612		sn-Glycerol 3-phosphate	1.3134		3-Methylphenylacetic acid	1.8289		Cholate	1.5323		D-Glyceraldehdye 3-phosphate	1.4027		Guanine	1.7216		homocitrulline	1.4796		Homovanillic acid (HVA)	1.4565		Deoxyuridine	1.5102		Cysteate	1.2955		Dipicolinate	1.4268		N-Acetylglucosamine 1/6-phosphate	1.3755
Sucralose	1.9199		Taurine	1.7647		Ophthalmate	1.6788		4-Pyridoxate	1.2538		Phenylalanine	1.1748		Hydroxyisocaproic acid	1.7709		Uridine	1.5291		Kynurenic acid	1.3833		Glucosamine	1.6464		Taurodeoxycholate	1.4666		Taurine	1.4531		N-Acetylglucosamine 1/6-phosphate	1.5076		Serine	1.2916		Citraconate	1.4037		Cystathionine	1.3731
Adenine	1.8316		Creatinine	1.7361		Homocysteic acid	1.6728		5-Hydroxyindoleacetic acid (5-HIAA)	1.2522		tricarballylic acid	1.1514		Sucralose	1.589		Glutathione disulfide	1.5144		5-Hydroxyindoleacetic acid (5-HIAA)	1.3736		homocitrulline	1.5694		Guanidoacetic acid	1.4597		6-Phospho-D-gluconate	1.4364		2-Oxo-4-methylthiobutanoate	1.4933		Arginine	1.2877		Malate	1.3932		Serine	1.3689
Glycinamide ribotide (GAR)	1.8082		UDP	1.5289		Trehalose 6-phosphate	1.6317		2-Dehydro-D-gluconate	1.2268		Phenyllactic acid	1.1476		dAMP	1.5828		1-Methylhistidine	1.483		sn-Glycerol 3-phosphate	1.3701		Lactate	1.5526		Deoxyuridine	1.4517		Deoxyuridine	1.3828		UDP-glucose	1.4809		Cystathionine	1.274		Allantoate	1.3705		Allantoin	1.3561
Thymidine	1.8081		Cholate	1.5147		N-Acetylglucosamine	1.5923		Allantoin	1.2003		Uracil	1.1403		Histamine	1.5729		Homovanillic acid (HVA)	1.4807		Kynurenine	1.3481		Ophthalmate	1.5358		D-Glyceraldehdye 3-phosphate	1.393		ADP	1.3523		Guanidoacetic acid	1.4738		aminocaproic acid	1.2736		Aspartate	1.3506		Adenosine 5'-phosphosulfate	1.3481
Xanthurenic acid	1.7655		Dihydroorotate	1.4797		GMP	1.5836		Uracil	1.1658		N-Acetylglutamate	1.0862		CDP-ethanolamine	1.5176		UDP-N-acetylglucosamine	1.4394		Cholesterol sulfate	1.3476		Indole	1.4719		Cholate	1.3638		Ophthalmate	1.3417		D-Glyceraldehdye 3-phosphate	1.4107		Leucine/Isoleucine	1.2733		5-Hydroxyindoleacetic acid (5-HIAA)	1.2732		2-Oxo-4-methylthiobutanoate	1.3146
UMP	1.7238		Uric acid	1.4504		2-Oxo-4-methylthiobutanoate	1.5789		Succinate/Methylmalonate	1.0939		AMP/dGMP	1.0644		Octulose 8/1 Phosphate	1.5096		Serine	1.414		Glutamate	1.2896		Homovanillic acid (HVA)	1.4474		Dihydroorotate	1.3334		Methionine sulfoxide	1.3105		Abscisate	1.2635		Creatine	1.2665		Creatine	1.2505		1-Methylhistidine	1.2982
N-Acetylputrescine	1.7009		Taurodeoxycholate	1.4302		Orotidine-5'-phosphate	1.5697		tricarballylic acid	1.0862		Creatine	1.0406		Trehalose/Sucrose	1.474		Lactate	1.3997		alpha-Ketoglutarate	1.272		5-Hydroxyindoleacetic acid (5-HIAA)	1.4344		Cholesterol sulfate	1.3232		2_3-Bisphosphoglycerate	1.304		Cholate	1.2222		Ophthalmate	1.2633		sn-Glycerol 3-phosphate	1.2459		Sulfolactate	1.264
Xylitol	1.6502		Guanosine	1.4125		Glycinamide ribotide (GAR)	1.5663		AMP/dGMP	1.0655		Allantoin	1.0403		Glucose phosphate	1.4723		Gluconolactone	1.391		Salicylate	1.2494		D-Gluconate	1.4119		AMP/dGMP	1.3059		AMP/dGMP	1.2917		N-Carbamoyl-L-aspartate	1.1409		2-Aminoadipate	1.2371		Xylitol	1.2436		N-Carbamoyl-L-aspartate	1.2572
AMP/dGMP	1.6186		Thymidine	1.404		1-Methyladenosine	1.5332		Methionine sulfoxide	1.0484		Glutamate	1.0275		FMN	1.4377		Guanidoacetic acid	1.3765		Homovanillic acid (HVA)	1.2477		Acetoacetate	1.3954		Serine	1.265		2-Oxo-4-methylthiobutanoate	1.2506		Aconitate	1.1268		Sulfolactate	1.2364		N-Acetylglutamine	1.2389		Methionine	1.2214
dUMP	1.5731		GMP	1.3839		Cholate	1.5218		D-Gluconate	1.0174		Succinate/Methylmalonate	1.0208		Sulfolactate	1.4238		Orotate	1.3151		Quinolinate	1.2434		Uracil	1.3615		Abscisate	1.2404		Xylitol	1.23		1-Methylhistidine	1.1152		Orotate	1.2279		Glutamate	1.2339		3-Methylphenylacetic acid	1.1968
D-Glyceraldehdye 3-phosphate	1.5643		D-Glyceraldehdye 3-phosphate	1.3809		alpha-Ketoglutarate	1.5116		Phenyllactic acid	1.0024		Gluconolactone	1.0181		UDP-glucose	1.422		Xanthine	1.3023		Aconitate	1.2245		Ribose phosphate	1.3479		Hydroxyphenylacetate	1.2019		Malate	1.2263		Arginine	1.1121		Glycodeoxycholate	1.2079		Gluconolactone	1.2296		Inosine	1.1711
Uridine	1.5111		ADP	1.3783		Thymidine	1.4973								Glucosamine phosphate	1.4057		Uric acid	1.2613		Sulfolactate	1.2168		Aspartate	1.2961		Adenosine 5'-phosphosulfate	1.2		Gluconolactone	1.2243		phosphorylethanolamine	1.1033		Alanine/Sarcosine	1.1942		Xanthosine	1.195		Histidine	1.1644
CMP	1.4853		Biotin	1.3673		Methionine	1.4204								Succinate/Methylmalonate	1.3753		Cysteate	1.2495		1-Methyladenosine	1.2047		Gluconolactone	1.2739		Ophthalmate	1.1937		5-Hydroxyindoleacetic acid (5-HIAA)	1.2189		Methionine	1.099		Pantothenate	1.1892		Trehalose/Sucrose	1.1904		Glutathione	1.1615
Cystine	1.4484		N-Carbamoyl-L-aspartate	1.3373		AICAR	1.4195								ADP	1.3381		Methionine sulfoxide	1.2391		Cholate	1.2023		1-Methyladenosine	1.2735		Glycodeoxycholate	1.1914		Xanthosine	1.211		Dihydroorotate	1.0745		Hypoxanthine	1.1812		Xanthine	1.1418		Glycine	1.1263
Acetyllysine	1.4161		AICAR	1.3035		Kynurenine	1.3946								Deoxyinosine	1.3023		Phenyllactic acid	1.0959		UDP-N-acetylglucosamine	1.2014		Tryptophan	1.2733		N-Carbamoyl-L-aspartate	1.1773		D-Glyceraldehdye 3-phosphate	1.2056		Serine	1.0649		1-Methylhistidine	1.173		Methionine sulfoxide	1.1411		2-Dehydro-D-gluconate	1.1158
homocitrulline	1.3879		CDP-choline	1.2769		Indole	1.3585								UDP-N-acetylglucosamine	1.2985		Hypoxanthine	1.0886		Tryptophan	1.1995		Phenyllactic acid	1.2485		Orotate	1.1769		Uric acid	1.1958		3-Methylphenylacetic acid	1.0596		Methionine	1.1668		N-Acetylglutamate	1.1396		N-Acetylglutamate	1.0993
UDP	1.3518		Xylitol	1.2638		Valine/betaine	1.3516								Ascorbate	1.2772		D-Gluconate	1.063		Tyrosine	1.1976		Allantoate	1.2402		Pyroglutamic acid	1.1641		Glycodeoxycholate	1.1709		Creatine	1.0527		Cholate	1.1567		Lactate	1.1336		Orotate	1.0498
Deoxyuridine	1.3193		myo-Inositol	1.2547		Oxaloacetate	1.341								Nicotinate	1.2665		Homocysteine	1.0598		Creatine	1.1895		Hypoxanthine	1.1589		Phenylalanine	1.1433		Cytosine	1.1363		Allantoin	1.0478		Phenylalanine	1.1494		Glutathione	1.1245		2-Aminoadipate	1.0452
Ophthalmate	1.3061		CMP	1.2275		Abscisate	1.3359								phosphorylethanolamine	1.2321		Creatinine	1.0405		Indole	1.1747		1-Methylhistidine	1.1179		Aconitate	1.1156		Cholesterol sulfate	1.1272		Phenylalanine	1.0391		Guanosine	1.139		homocitrulline	1.1245		aminocaproic acid	1.0394
Kynurenine	1.2664		S-Ribosyl-L-homocysteine	1.212		Shikimate	1.334								N-Acetyl-beta-alanine	1.2311		Sulfolactate	1.0393		Phenylalanine	1.1705		Taurine	1.1004		2-Aminoadipate	1.1091		Kynurenic acid	1.1238		Homoserine/Threonine	1.0353		Inosine	1.1333		tricarballylic acid	1.1224		Leucine/Isoleucine	1.0386
Glucosamine	1.2657		Glutamine	1.1927		Guanosine	1.3285								Homocysteine	1.2302		Acetyllysine	1.0377		Dipicolinate	1.164		Quinolinate	1.0941		Alanine/Sarcosine	1.108		phosphorylethanolamine	1.1109		Citraconate	1.0217		Dihydroorotate	1.1332		Homovanillic acid (HVA)	1.0968		ADP	1.0385
Dihydroorotate	1.2612		Asparagine	1.1862		Acetyllysine	1.3139								N-Carbamoyl-L-aspartate	1.1854		Kynurenine	1.0346		N-Acetylglutamate	1.1532		N-Acetylglutamine	1.0786		Glycine	1.088		N-Acetylglutamine	1.0746		Glycine	1.0194		Hydroxyphenylacetate	1.1304		Fumarate	1.0863		Homoserine/Threonine	1.0347
Taurodeoxycholate	1.2535		Octulose 8/1 Phosphate	1.1829		5-Methyltetrahydrofolate	1.3015								3-Hydroxyisovalerate	1.1701		4-Aminobutyrate (GABA)	1.021		Xanthine	1.1267		Kynurenic acid	1.0616		Pantothenate	1.0716		Glutamate	1.0556					Pyroglutamic acid	1.1004		Kynurenic acid	1.0839		Cholate	1.0277
4-Aminobutyrate (GABA)	1.2141		5-Methyltetrahydrofolate	1.1813		Pyruvate	1.3004								Glutamate	1.1663		Succinate/Methylmalonate	1.0141		Pyruvate	1.1223		Dipicolinate	1.0109		Citrate/isocitrate	1.0593		N-Acetylglutamate	1.0516					Methionine sulfoxide	1.0889		Succinate/Methylmalonate	1.0819		Cytosine	1.0161
5-Methyltetrahydrofolate	1.1997		Aconitate	1.18		Succinate/Methylmalonate	1.277								Histidine	1.1416		Glycine	1.0078		N-Acetylglucosamine	1.1124					Citraconate	1.0518		Phenyllactic acid	1.0465					2-Oxo-4-methylthiobutanoate	1.0814		2-Hydroxy-2-methylsuccinate	1.0778		Alanine/Sarcosine	1.0112
aminoisobutyric acid	1.1967		N-Acetylglucosamine 1/6-phosphate	1.1715		Xanthurenic acid	1.2653								2-Dehydro-D-gluconate	1.1252		Glycodeoxycholate	1.0002		D-Gluconate	1.109					aminocaproic acid	1.032		3_4-Dihydroxyphenylacetate (DOPAC)	1.0297					Indole	1.0687		2-hydroxyglutaric acid	1.0518		Guanosine	1.0088
Aminoimidazole ribotide (AIR)	1.1942		Cytidine	1.1545		7-Methylguanosine	1.2532								Fructose 1_6-bisphosphate	1.0845					myo-Inositol	1.0914					Leucine/Isoleucine	1.0313		Kynurenine	1.0282					Tryptophan	1.0481		Citrate/isocitrate	1.042
Biotin	1.1934		Ophthalmate	1.1367		2-Oxoisovalerate	1.2395								tricarballylic acid	1.0556					Methionine	1.0795					Sulfolactate	1.0276		alpha-Ketoglutarate	1.0184					Glutamate	1.0411		Kynurenine	1.0399
Dimethylglycine	1.1894		Salicylate	1.1264		Glutamine	1.2281								D-Gluconate	1.0481					Thiamine phosphate	1.0721					Pyruvate	1.0226								N-Acetylglutamate	1.0279		alpha-Ketoglutarate	1.0385
3-Methylthiopropionate	1.1791		4-Aminobutyrate (GABA)	1.1128		homocitrulline	1.2231								Glutathione	1.0305					Phenyllactic acid	1.0626					N-Acetylglutamate	1.0055								Glycine	1.0224		Cystathionine	1.0278
Asparagine	1.1671		aminoisobutyric acid	1.0957		Tryptophan	1.2198								Riboflavin	1.0168					Guanidoacetic acid	1.0618					phosphorylethanolamine	1.0009								phosphorylethanolamine	1.0073
Cholate	1.1663		Methionine	1.0897		Aconitate	1.2042								alpha-Ketoglutarate	1.0034					N-Acetylglutamine	1.0615														Aconitate	1.002
alpha-Ketoglutarate	1.1166		Pantothenate	1.0893		aminocaproic acid	1.1654														Methionine sulfoxide	1.0611
Homocysteic acid	1.1072		Dimethylglycine	1.0865		Leucine/Isoleucine	1.1647														Malate	1.0535
N-Acetylornithine	1.091		Pyruvate	1.0789		Folate	1.1387														Homoserine/Threonine	1.0522
NAD+	1.0583		Valine/betaine	1.0779		Allantoin	1.1382														Trehalose/Sucrose	1.0519
ADP	1.0537		Histidine	1.0712		Deoxyuridine	1.1252														2-Aminoadipate	1.0455
Cytidine	1.0296		Pyridoxamine	1.03		Adenine	1.116														Gluconolactone	1.0311
Methionine	1.0261		Geranyl diphosphate	1.0253		Homoserine/Threonine	1.1083														Citraconate	1.0305
tricarballylic acid	1.0195					Glucose phosphate	1.0971														3_4-Dihydroxyphenylacetate (DOPAC)	1.022
Histidine	1.0111					Ribose phosphate	1.0662														Homocysteine	1.0076
Abscisate	0.9911					3-Phosphoglycerate	1.0658														Adenosine 5'-phosphosulfate	1.0023
Guanine	0.9844					Uridine	1.0313														Aspartate	1.0004

## Sheet: Table S1
		Metabolites uniquely altered by vaping
		EBC (5)	Gargle (3)	Stool (25)	Plasma EDTA (13)	Plasma heparin (11)
		Uric acid	Sucralose	Allantoate	Glutathione disulfide	Glutathione disulfide
		Methionine	Glutathione	Sulfolactate	Hydroxyphenylacetate	Ophthalmate
		5-Hydroxyindoleacetic acid (5-HIAA)	Riboflavin	D-Gluconate	Adenosine 5'-phosphosulfate	Pantothenate
		Methionine sulfoxide		Histamine	Orotate	Hypoxanthine
		D-Gluconate		Glutathione	Pyroglutamic acid	Phenylalanine
				Trehalose 6-phosphate	2-Aminoadipate	Dihydroorotate
				N-Acetylglucosamine	Alanine/Sarcosine	Hydroxyphenylacetate
				1-Methyladenosine	Pantothenate	Pyroglutamic acid
				Indole	Citrate/isocitrate	Indole
				Oxaloacetate	aminocaproic acid	Tryptophan
				Shikimate	Leucine/Isoleucine	phosphorylethanolamine
				Succinate/Methylmalonate	Sulfolactate
				7-Methylguanosine	Pyruvate
				2-Oxoisovalerate
				Tryptophan
				aminocaproic acid
				Leucine/Isoleucine
				Folate
				Allantoin
				Homoserine/Threonine
				Glucose phosphate
				Ribose phosphate
				3-Phosphoglycerate
				deoxycytidine
				Phenylalanine
		Table S1. Metabolites altered in participants who vape but not altered in participants who combustible tobacco/marijuana smoke.

## Sheet: BC
replicate	group	Glycine	Pyruvate	Alanine/Sarcosine	Lactate	Serine	Uracil	Creatinine	Proline	Fumarate	2-Oxoisovalerate	Valine/betaine	Succinate/Methylmalonate	3-Hydroxyisovalerate	Homoserine/Threonine	Cysteine	Taurine	Thymine	Pyroglutamic acid	Citraconate	Hydroxyproline	N-Acetyl-beta-alanine	Creatine	Leucine/Isoleucine	aminocaproic acid	Asparagine	Hydroxyisocaproic acid	Ornithine	Aspartate	Malate	Hypoxanthine	Salicylate	phosphorylethanolamine	alpha-Ketoglutarate	Glutamine	Lysine	Glutamate	2-Oxo-4-methylthiobutanoate	2-Hydroxy-2-methylsuccinate	2-hydroxyglutaric acid	Methionine	xylose	3-Methylphenylacetic acid	Xanthine	Hydroxyphenylacetate	Vanillin	Xylitol	Histidine	Orotate
BC_CTRL__062	CTRL	1.68952e+06	26539452	1.09388e+06	318771200	2.08612e+06	368561	47421.7	14964232	410564	10904110	1.33012e+06	26691084	31007434	1.35198e+06	182531	350440	78232.1	37214884	1.59998e+06	1.96912e+06	3.80302e+06	2536.26	1907520	1.95996e+06	677408	7127039	865347	4.79152e+06	8232008	25562.8	2635368	0	555812	474714	180149	1.60667e+06	1161.95	5454827	6207062	11837.4	450729	305368	79762.6	1235492	3.21992e+06	362096	588522	7839.79
BC_CTRL__066	CTRL	1.02716e+06	23679548	729666	169306864	486955	363591	23988.2	13484867	366396	10621832	818767	26351310	29566114	590010	215490	375270	62754.6	10432639	1.20912e+06	1.86925e+06	3634968	17287.5	1.00512e+06	1.04873e+06	550006	6790145	189470	1.70398e+06	5.02573e+06	22795.9	2664729	0	429937	160187	49483.1	917208	1421.84	4424156	5086319	0	440045	266558	35974	1.23921e+06	3.42193e+06	269669	212095	12096.9
BC_CTRL__070	CTRL	1.42698e+06	26849246	1.19915e+06	207022624	1.15522e+06	342757	258038	14783120	376508	11019137	2.3488e+06	22543840	29958492	1415316	246598	2.21612e+06	85699.2	15547555	1.42304e+06	2.12614e+06	3.8654e+06	29919.7	2.68924e+06	2744372	781097	6706004	427366	2.23957e+06	5077993	35965.8	2440644	3251.4	458052	2560693	273587	1.48348e+06	3097.23	4330417	4.97371e+06	93296.5	575059	247203	41763.1	1.27952e+06	3.33483e+06	269504	637300	10256.3
BC_CTRL__074	CTRL	1.33558e+06	27704016	859678	311636544	1.23411e+06	424845	25771.6	12752534	399222	10855542	1104876	26989038	31575974	968219	152095	256010	88645.6	29252206	1.77986e+06	1.82567e+06	3.76535e+06	1205.85	1617029	1.66886e+06	512977	6930246	574158	3.26715e+06	5.90178e+06	11409.1	2907643	0	509530	144028	78215.2	1.03528e+06	1251.76	5.26888e+06	5968043	18291.7	400467	236658	75507.9	1245361	3.51125e+06	268770	461152	6490.75
BC_CTRL__082	CTRL	2.22639e+06	31542708	1.27582e+06	248509296	3.04279e+06	364082	19431.8	11735621	389306	11031929	2.01544e+06	27413588	29253140	2.07218e+06	252379	137535	87877.7	26869792	1.64135e+06	1.84254e+06	3.77564e+06	0	2.7392e+06	2807412	898182	6866997	1.11231e+06	5328478	4736757	3747.48	2.98928e+06	1192.77	448756	125262	184409	1.27574e+06	1534.63	4356584	5.07575e+06	29660.9	513433	230190	73480.7	1.31225e+06	4267367	292277	822280	5283.07
BC_CTRL__090	CTRL	1.54067e+06	32234210	1.03776e+06	376472672	1.5079e+06	359219	16548.2	14593681	398137	11192228	1096428	21811758	30527258	938203	233034	65936	71176.3	27119340	1.28804e+06	2089106	3.91086e+06	0	1563505	1.60571e+06	750775	7.0128e+06	467401	2908909	4704090	2517.68	2.81013e+06	0	461377	80678.1	70417.6	1.01331e+06	1898.92	4.30265e+06	4.99299e+06	11251.1	468826	228549	25348.6	1.31969e+06	4152524	273518	411561	1520.37
BC_CTRL__094	CTRL	5.35412e+06	61212044	2.83324e+06	570293696	10023297	464560	99814.1	16639193	425358	11111404	6.1551e+06	28283750	29595018	7.20737e+06	132916	617485	64433.7	150955360	1.31182e+06	1834597	4.13771e+06	2156.38	11818025	11864377	1.52306e+06	6.82642e+06	3.37778e+06	22539972	5.94774e+06	87775.8	32418696	1139.66	507786	359757	515754	3.56243e+06	0	4863356	5.52253e+06	385772	430221	212944	708260	3515345	4763626	393369	2810523	13653.5
BC_CTRL__098	CTRL	1.05741e+06	24845732	729193	157617376	724193	312652	13438.3	14479730	355913	10473971	773542	22784440	29378460	635912	249528	53447.4	74845.7	10048317	1.44497e+06	1.82419e+06	3659773	1962.61	1.00794e+06	1.06508e+06	580063	6.76598e+06	280324	1.93592e+06	4.83556e+06	3408.29	2713797	0	445059	71331.3	19977.5	864591	0	4.45517e+06	5.13333e+06	3095.87	454983	244706	11055.1	1.35447e+06	5976943	225388	316087	5248.98
BC_M__110	NO_V	2.65931e+06	39550848	2635736	329524512	2.28026e+06	447059	4.53593e+06	17279308	476310	14249064	12876142	31692508	37400904	7136135	181469	6.33688e+06	145345	38510308	1.799e+06	2280603	4931922	104949	22065888	22152466	1.95553e+06	7.81645e+06	1083558	6.44596e+06	7.14959e+06	243714	4.12005e+06	72423.3	900395	21060568	928585	3.95889e+06	1171.69	5490157	6.25404e+06	1.71815e+06	1.11059e+06	271575	384128	1.6224e+06	5481352	552748	2.11787e+06	21150.2
BC_TM__102	NO_V	958633	26834276	706875	223457616	171443	339050	1991.35	13016206	388556	11165096	559843	23045400	31120420	258331	269633	0	91768.5	10843740	1.61116e+06	1.97355e+06	4.01515e+06	970.49	581756	633755	488991	7131348	20005.2	991976	5.0299e+06	3598.32	2.72546e+06	2193.66	456309	18682.1	8813.31	736939	0	4492817	5204285	0	492076	210910	0	1.13587e+06	2.54068e+06	255705	24103.5	3687.91
BC_T__078	NO_V	1.69533e+06	29851014	1.0615e+06	365344768	1.9626e+06	433150	137221	13572324	383109	10707199	1668666	26975324	31375680	1.4518e+06	139215	271717	79520	40074708	1.66903e+06	1.94613e+06	4.07369e+06	19428.9	2.74706e+06	2808022	551733	6919377	855088	4.7109e+06	6.05751e+06	19835.9	5633726	2661.34	454781	359236	114532	1.44966e+06	1146.38	5391582	6.12429e+06	23414.4	444135	331294	70426.1	1.31509e+06	3509438	334569	621754	6812.67
BC_T__086	NO_V	1.60965e+06	29116660	1.11392e+06	237119376	1.72956e+06	333784	183876	14131787	367457	10429857	1.8448e+06	22458744	29856392	1.87245e+06	231485	411138	83912.9	21745608	1.62388e+06	2.08872e+06	3.66409e+06	7333.96	2.44172e+06	2.49454e+06	775893	6770582	724938	3.77694e+06	5.17231e+06	14708.9	17228678	1225.7	421958	1.46446e+06	192109	1152755	0	4594897	5.27306e+06	65740.6	486040	246118	74872.8	1.28454e+06	3.54458e+06	250165	680392	1421.46
BC_VMT__118	V	3.40787e+06	29783018	4268879	381362176	1982700	9487479	208748	15736500	387984	11049078	14959364	35362872	38191100	5.68915e+06	115995	597516	82538.3	57065572	1.36859e+06	2002778	4.05545e+06	29140.6	39328464	39423540	778040	39258692	1.76178e+06	23105958	6746076	876865	3.00314e+06	958.07	558895	764918	2681946	30557226	875.27	7.79174e+06	8546992	3.1976e+06	584126	245438	18714684	2.02359e+06	4628847	369154	1.30227e+06	156323
BC_VM__114	V	1.50315e+06	28427506	1129650	297370720	1123835	349121	424187	14306306	386292	11524852	2656257	26595884	33443674	1.56001e+06	176666	771992	63290.5	25455878	1385957	2.1963e+06	3.89629e+06	14311.2	3.71528e+06	3752507	795495	7139857	672184	3166037	5.05361e+06	36066.8	3508298	0	479039	1.90735e+06	275823	1472036	0	5.00274e+06	5708272	136624	535354	255323	87740.1	1511030	3.79619e+06	258737	814323	0
AC_CTRL__031	CTRL	1.32619e+06	28613406	841888	280005760	879470	406036	31936.5	14919967	422491	10915263	1.04572e+06	98121960	32608826	827599	187685	92656.7	90433.9	24999040	2.28954e+06	2.02569e+06	3.96978e+06	0	1.5877e+06	1.61792e+06	383111	6971706	315887	2538997	7883310	16038.9	2832772	0	480194	151091	77938.9	1.17796e+06	888.62	6703480	7.5383e+06	7274.43	397040	340001	58221.1	1.2142e+06	3.70885e+06	461495	449987	11713.6
AC_CTRL__032	CTRL	1.089e+06	27487382	635936	279312000	637163	457190	34123.8	14048778	402032	10967717	826352	61486284	32032276	636785	187145	45034	71875.4	19543312	1.68769e+06	1.85482e+06	3761804	3577.17	1.01142e+06	1.06729e+06	351847	7.16407e+06	241807	2.1458e+06	6.34452e+06	35789	2.38291e+06	0	464588	62753.3	34591.3	963612	0	5.6718e+06	6.4583e+06	2040.02	339256	301636	191388	1.27381e+06	3317928	523232	255317	5911.5
AC_CTRL__034	CTRL	1.64619e+06	28263098	999406	323147840	1921805	489165	18981.2	14842757	429215	10935657	1.0635e+06	69218400	32142852	1.11318e+06	163436	103736	93000.2	43330392	1.75348e+06	1.9798e+06	4091993	3597.95	1.49194e+06	1.52689e+06	447212	7033078	624144	4902356	6.80134e+06	28168.7	3.1996e+06	1429.95	463947	89280.2	90772.6	1.28934e+06	3313.23	6.35966e+06	7154570	1328.9	418412	239543	200204	1.31726e+06	3260527	467513	321816	6392.59
AC_M__033	NO_V	1.09538e+06	27538228	670043	263860528	538897	457792	14017.8	13427664	447726	10893114	745714	52701160	32417284	566922	176629	107960	76555.1	21790232	2.46855e+06	1.82805e+06	3.77642e+06	2295.59	964910	1.00697e+06	316523	7134417	214071	2.28153e+06	7.15294e+06	28342.7	2.46324e+06	0	466829	55268.3	29170.3	962209	2345.44	6.74872e+06	7526120	0	386149	320868	114572	1.22771e+06	3.50079e+06	394367	197265	11510.5
AC_M__035	NO_V	1.13613e+06	27704370	658517	279332000	746926	378964	26341	13652072	381885	11018460	868489	57104980	32324088	644470	161971	84030.5	79096.7	22810696	1.73438e+06	1.80703e+06	3.72147e+06	0	1160900	1.2015e+06	373532	7.70263e+06	339362	2.39391e+06	6659068	7821.6	2.70541e+06	0	478380	72528.9	63989.7	1.0025e+06	870.66	6.10822e+06	6911876	2472.99	384143	275492	34960.3	1.19293e+06	3432938	346643	293614	1551.4
AC_VM__030	V	1.47299e+06	28691986	839448	330080992	1.3784e+06	539768	105993	13943692	457710	11216094	1.21639e+06	241334400	31958316	1092874	73346.7	111905	77979	74715824	1.83049e+06	1.85816e+06	4017972	5998.62	1.98663e+06	2.03756e+06	384216	7.29812e+06	552449	5.57168e+06	9185994	301979	2.64261e+06	1553.39	506409	143819	76658.6	1347229	3130.03	7.65027e+06	8570050	12974	339608	302724	574276	1.30182e+06	3753891	1.02717e+06	472604	49289
AC_VM__036	V	1.44314e+06	27556066	849635	247434656	1.32431e+06	431186	52061.9	14058718	442995	11249655	1.13312e+06	69976216	32846960	1033839	148429	219358	90855.4	33845000	1.78409e+06	1990969	3926807	0	1.6421e+06	1686277	444698	7.11545e+06	584000	3.90317e+06	7.4842e+06	39762.4	3.24031e+06	1341.68	493477	261722	128405	1214273	2645.63	6.96055e+06	7786823	8859.92	417702	340249	218301	1.29878e+06	3.91731e+06	488651	490740	20577.7
AC_V__037	V	1.09877e+06	29065144	698288	273808512	559096	407912	259828	14683287	442464	10905607	724537	59290972	32595570	569524	196687	222304	76036.6	18372964	2.06539e+06	1956724	3.70131e+06	11098.3	865986	909059	332384	7071412	160257	1.61158e+06	7098206	210545	2.70468e+06	0	499811	25241.7	28586.3	915651	3611.69	6.78439e+06	7.63626e+06	3596.08	433045	338713	159481	1.26096e+06	4112593	672523	170841	1583.47
[truncated: 49 more columns]

## Sheet: gargle
Replicate	Group	Glycine	Pyruvate	Alanine/Sarcosine	4-Aminobutyrate (GABA)	Dimethylglycine	aminoisobutyric acid	Serine	Cytosine	Histamine	Uracil	Creatinine	Proline	Fumarate	2-Oxoisovalerate	Guanidoacetic acid	Indole	Valine/betaine	Succinate/Methylmalonate	3-Hydroxyisovalerate	Homoserine/Threonine	3-Methylthiopropionate	Purine	Cysteine	Nicotinamide	Nicotinate	Taurine	Thymine	Citraconate	Hydroxyproline	N-Acetyl-beta-alanine	Creatine	Leucine/Isoleucine	aminocaproic acid	Oxaloacetate	glutaric acid	methyl succinic acid	Asparagine	Hydroxyisocaproic acid	Ornithine	Aspartate	Malate	Homocysteine	Adenine	Hypoxanthine	Hydroxybenzoate (methylparaben)	Salicylate	phosphorylethanolamine	alpha-Ketoglutarate
G_CTRL__039	CTRL	3.17087e+06	204057920	4.47785e+06	1.6234e+06	1.87712e+06	1.72923e+06	1.22319e+06	31924.3	0	45151020	1.00941e+06	12048250	1.48661e+06	17217394	0	3080.62	16961874	634646656	73958112	2.74205e+06	2.37264e+06	409456	0	7130.25	3.41067e+06	88440952	6.44367e+06	4025693	1.62778e+06	13240972	1.76392e+06	46756524	46957488	112688	17429924	16768076	343268	71916800	1.3903e+06	23196066	8003740	3745.09	5207168	18784728	1.43145e+06	16771415	37204840	2.5957e+06
G_CTRL__040	CTRL	35001616	140486416	9767975	1.89024e+06	2087013	1.9697e+06	2.55861e+06	12149.4	0	25333166	4.30867e+06	51756948	1.70859e+06	13568744	64128.3	15263.7	64258288	1065283712	94221376	4592821	1.2563e+06	524912	2442.68	1844.09	1.66653e+06	90238368	9570612	4322442	2882378	20321768	3.44455e+06	70293504	70561472	88609.4	18603964	17601298	569565	163184480	730705	42673072	10206203	22579.9	7212219	20063178	1.35804e+06	3741949	73108992	4.01523e+06
G_CTRL__042	CTRL	20299434	101104736	3.41747e+06	1.51422e+06	1.71068e+06	1.58482e+06	2.5236e+06	4373.51	0	2.24189e+06	2.64125e+06	75608000	1.15506e+06	16676684	0	0	27011822	323582688	55206496	1.58868e+06	3.59826e+06	498364	4925.63	0	5041968	20036630	2.34712e+06	4.09323e+06	1.38364e+06	8902206	667563	20847630	20972470	128019	15895794	15325079	678941	52943600	1.62235e+06	41516720	6.97296e+06	2952.33	2.9954e+06	1.83082e+06	1.55102e+06	3903652	15693145	3.1679e+06
G_M__041	NO_V	9773042	202156688	6611102	1.48569e+06	1.64384e+06	1.59283e+06	1637282	10869.2	923.53	5.41253e+06	1.02157e+06	53580956	1.19215e+06	14641164	24470.7	7956.95	79108048	329799744	64814828	2.07832e+06	1.80059e+06	388291	0	4138.22	9213867	55899780	9920858	3166023	2037163	12742221	1.77391e+06	17039648	17190046	80326.1	26293562	24400396	387604	67949976	2.20134e+06	57250672	8864615	0	3.78488e+06	4.52195e+06	2245814	205245360	5.70105e+06	5637131
G_M__043	NO_V	8842246	637693056	5.30591e+06	1.45137e+06	1.65215e+06	1.54167e+06	1.74098e+06	23912.9	188315	2737643	1.07758e+06	73341008	2.15446e+06	13887872	0	0	11316259	1399696128	113282008	1.4412e+06	1.80637e+06	542918	6592.42	5591.75	1527441	32755716	7476650	9667939	1.88561e+06	25209602	2.04271e+06	7187626	7319714	95903.3	18402220	17496260	407004	306851584	1.04342e+06	37495664	19358662	7539.6	346323	2100668	1.82304e+06	3.75009e+06	57667788	10417100
G_M	NO_V	9307644	419924872	5.95851e+06	1.46853e+06	1.648e+06	1.56725e+06	1.68913e+06	17391.1	94619.5	4.07509e+06	1.04958e+06	63460982	1.6733e+06	14264518	12235.3	3978.47	4.52122e+07	864747936	89048418	1.75976e+06	1.80348e+06	465605	3296.21	4864.98	5370654	44327748	8698754	6416981	1.96138e+06	1.89759e+07	1.90831e+06	12113637	12254880	88114.7	22347891	20948328	397304	187400780	1.62238e+06	47373168	1.41116e+07	3769.8	2.0656e+06	3.31131e+06	2.03443e+06	1.04498e+08	3.16844e+07	8.02712e+06
G_VM__038	V	7.05237e+06	77764952	3101628	1.4261e+06	1.60049e+06	1.50469e+06	851759	3330.26	4791.59	6052096	2.65797e+06	9409915	1.56099e+06	14159034	2785.28	0	8172003	764443904	43055948	987752	1.64161e+06	437062	0	0	3.84783e+06	34690916	2.84118e+06	4564459	1.44716e+06	9601086	1.16871e+06	17276594	17427782	83632.9	17453802	16690831	542919	34610728	387704	21490776	7730376	0	1.13918e+06	3.70189e+06	1.2299e+06	3.23832e+06	24566236	3.66298e+06
G_VM__044	V	19089800	222769552	15312708	2.23334e+06	2.42498e+06	2.3174e+06	5995430	30412.8	2198.34	75737136	4680343	42146756	2.27497e+06	20618314	26324.3	43509	43251632	195605408	57965936	6984076	3585348	501460	1926.57	5696.38	8936202	37810664	14418098	5247181	2.23911e+06	11354764	3.18919e+06	77573840	77791184	121438	16577475	15942523	1.08162e+06	53067424	3.2835e+06	112889024	12390795	20283.4	19587788	39226244	1.52682e+06	11921227	42565288	3144216
G_V__045	V	15110773	186912768	4.19082e+06	1.37953e+06	1.53485e+06	1.42759e+06	3.45969e+06	3841.82	0	9099083	3.75927e+06	90690240	1.58598e+06	16930680	12404.7	2770.54	22568764	348923712	48554380	1.97079e+06	2.32551e+06	490074	0	2506.9	2.56573e+06	35420696	5.07782e+06	4018126	1.65039e+06	9584677	1551413	38577424	38758148	102461	16541321	16565823	414753	40970908	1.67958e+06	64853976	7.20083e+06	0	3749548	6623050	1480984	11398577	16402473	3.41872e+06
[truncated: 114 more columns]

## Sheet: serum
Replicate	Group	1-Methyladenosine	1-Methylhistidine	2-Aminoadipate	2-Dehydro-D-gluconate	2-Hydroxy-2-methylsuccinate	2-Isopropylmalate	2-Oxo-4-methylthiobutanoate	2-Oxoisovalerate	2-hydroxyglutaric acid	2_3-Dihydroxybenzoate	3-Hydroxyisovalerate	3-Methylphenylacetic acid	3-Phosphoglycerate	3_4-Dihydroxyphenylacetate (DOPAC)	4-Aminobutyrate (GABA)	4-Pyridoxate	5-Hydroxyindoleacetic acid (5-HIAA)	5-Methyltetrahydrofolate	AMP/dGMP	Abscisate	Acetoacetate	Acetyllysine	Aconitate	Adenosine	Adenosine 5'-phosphosulfate	Alanine/Sarcosine	Allantoate	Allantoin	Arginine	Ascorbate	Asparagine	Aspartate	Cellobiose	Cholate	Cholesterol sulfate	Citraconate	Citrate/isocitrate	Citrulline	Creatine	Creatinine	Cystathionine	Cysteate	Cysteine	Cystine	Cytidine	Cytosine	D-Glucarate	D-Gluconate
SE_CTRL__063	CTRL	50298.2	589294	2.87145e+06	4.83768e+06	7283320	1.13388e+06	16671.2	116741904	7403115	517648	146057648	1.26691e+06	1.2717e+06	216196	2546099	1.00521e+06	86753.8	2290.67	53421.4	764011	23772236	1.70816e+06	8225129	0	47566.4	13515661	0	314100	6.61058e+06	323798	12568695	111441992	27303.6	2644949	485585	4.12866e+06	288755424	11567572	2.97084e+06	20333306	10028.6	122296	451188	3.58819e+06	2483.3	114218	481288	30021228
SE_CTRL__067	CTRL	111767	729142	2.43589e+06	6.77761e+06	8338739	1.29751e+06	28466.7	109395168	8435661	618476	212758736	1.96677e+06	438720	355783	2.27841e+06	1.96311e+06	131206	4171.72	14950.6	1.08232e+06	22891678	1.53755e+06	22093624	0	202669	15386676	0	167537	5.48436e+06	18217174	16249301	53296660	28154.8	2116441	891331	9257660	600457856	10247712	2.6032e+06	34872392	28386.6	38240.8	658321	7.07361e+06	5947.29	20987.2	776090	38086988
SE_CTRL__071	CTRL	70004.8	1.7589e+06	4.39316e+06	4701831	8.19909e+06	1326872	13339.1	101510240	8.24027e+06	843970	300915136	429318	258927	549509	2.78845e+06	2.34532e+06	70688.9	13195.8	573227	344528	28732214	1.60799e+06	13722655	82805.4	3895.29	16395893	114454	162298	7.85032e+06	183428928	10107666	31054462	11495.4	3.65724e+06	586040	6148812	367621824	9542568	4.13342e+06	21657020	64942.1	37085.3	1075471	11551121	40678.2	15250.3	643448	20876558
SE_CTRL__075	CTRL	72141.5	368104	1.90895e+06	10367812	13883529	1.47273e+06	64296.7	134013080	13670417	1825204	529422752	3.07756e+06	1.48545e+06	412944	1.80657e+06	3.33727e+06	105489	4248.69	8.36019e+06	1.01015e+06	26160132	1.64708e+06	27153536	85431.7	289812	13245173	374761	520021	4.12301e+06	12092935	11402473	40030156	140796	2.102e+06	2.03043e+06	11043918	607343936	9268876	2.22681e+06	33417558	30879.2	34300.6	1.42759e+06	16345059	1379.13	39645.4	1191862	52745144
SE_CTRL__083	CTRL	178011	276933	2.05439e+06	6.3122e+06	10556094	1.27467e+06	21308.3	103050432	10610147	570340	279494336	626626	184923	262022	2.30082e+06	1.02216e+06	62038.6	5562.2	203640	1.46563e+06	26893924	1.49352e+06	23267082	20706.8	70022.4	16317428	1643.46	192025	5.2192e+06	1.25008e+06	19743712	50644128	31846.6	4291376	288957	10875300	321901568	10511207	1.57914e+06	28748820	14087.5	20145.8	1.33025e+06	19908242	2902.29	29811.4	627001	48386588
SE_CTRL__091	CTRL	60467.9	135245	2.37829e+06	8.12973e+06	10032780	1210808	42788.1	147356944	10100922	1.05427e+06	346911744	260466	50368.5	390294	2.00266e+06	1.28031e+06	51667.3	8913.42	29026.3	2883629	33814676	1.48799e+06	14133542	12486	59426.9	16985316	0	188266	5.55768e+06	100404352	14171411	65556220	24014.7	3059166	523892	6104190	560809792	5.85674e+06	2774372	17181406	11969.6	54777.1	1.66149e+06	18260836	0	25524.1	488810	77515176
SE_CTRL__095	CTRL	37880.6	253944	4588941	7.60623e+06	8.31307e+06	1.21093e+06	16495	150160928	8390519	1.53343e+06	247954224	2777656	184506	342558	2968290	2.86213e+06	59158.2	7978.97	47148.7	1.54898e+06	25478876	1.534e+06	19040926	20797.3	63440.8	24808660	0	278644	5959698	26696352	19758558	47992876	48135.7	3.61638e+06	148762	7.49201e+06	530053632	8407575	1.33044e+06	32478376	9706.74	52235.3	2.07667e+06	19684086	1195.61	43749.9	792261	41912736
SE_CTRL__099	CTRL	76431.4	435015	1.91079e+06	3416325	6.84819e+06	1.21564e+06	9654.1	72799368	6897210	529196	155479344	307535	332680	353582	2.06972e+06	800838	28910.4	3731.98	119676	1.66543e+06	26438786	1.38132e+06	12164643	3085.23	6997.9	12169830	0	254314	4.40847e+06	12262693	12672235	23656192	21486.5	3.25761e+06	155045	5488541	285955392	8570508	577963	25562046	16285.2	21714.6	1013766	10248877	0	12333.6	528098	16450042
SE_M__111	no_V	57842.8	891415	1.70096e+06	5379665	7592724	1.28236e+06	30697.5	110297856	7701759	785211	189265840	1.02643e+06	721447	175224	3.46364e+06	2.37293e+06	57228.4	0	6.46181e+06	919617	36137384	1659945	18067226	36302.5	79418.1	15524504	5739.99	311997	5453500	6597261	16923240	43825732	28648.1	4117240	399207	7.49598e+06	508430976	10974398	1.34499e+06	39740548	3983.16	37725.4	1650729	17027936	1495.27	13850.8	723513	26257586
SE_TM__103	no_V	53618.3	600019	596503	2797403	5.89288e+06	1.31117e+06	2884.43	29856500	5.96408e+06	517793	128979616	442977	65625.4	181275	1.77553e+06	1.327e+06	9237.7	0	10987	165589	24997976	1.27087e+06	5654395	0	3622.42	8109304	4554.69	168696	3.71932e+06	5638857	7339018	12168577	3997.4	1.24945e+06	752959	3255815	196035264	5457457	308577	19113836	8374.38	20515.6	487381	5.51779e+06	0	2370.78	498805	11171004
SE_T__079	no_V	103950	152596	2897176	7.08776e+06	12531286	1.21924e+06	24571.5	202837824	12599791	551156	833287168	817082	295578	265887	2612791	3.37796e+06	81108.8	10900.7	25129.1	1.94451e+06	32519778	1460662	28534610	0	140098	22375096	70985.9	1.01031e+06	6.78493e+06	15329493	21692434	94716568	37370.3	4.40504e+06	6829.51	11025003	598481856	8666398	3809709	19309328	8613.82	200137	1.21608e+06	14845831	2286.99	26000.9	729601	61551484
SE_T__087	no_V	54682.6	273654	3.56388e+06	15830660	6964344	1.24894e+06	5228.54	108322544	7083036	1.58397e+06	160582800	2.2932e+06	89751.6	281645	3.64164e+06	89305224	73032	14671.4	175700	1.28332e+06	37296596	1.83038e+06	12593883	2224.77	45692.6	14931787	42369.4	192561	3.99374e+06	66599244	13611450	28656156	40459.3	2.01115e+06	17419.2	5511470	292383328	9976389	278667	28351234	2783.07	20627.9	1.41902e+06	13785091	83373.4	33311.8	2.4248e+06	32516456
SE_VMT__119	V	2940.24	425445	622072	812528	4867525	1.10542e+06	2172.57	33579504	4968074	428138	69632480	441999	6038.22	153829	1.83337e+06	362818	8336.66	1239.82	16851.7	220974	24193906	1.8235e+06	1.97441e+06	0	7661.38	6504139	0	107703	3.28075e+06	11031121	5.85407e+06	6922321	0	431299	52227.1	1.85524e+06	189185888	3.19188e+06	828293	9498251	0	12600.5	466195	4.13177e+06	0	1209.55	98407.3	6.12141e+06
SE_VM__115	V	42429.1	1.51625e+06	4.4565e+06	5585697	8191581	1.22023e+06	18737.6	132226600	8276447	638844	797676032	2489906	87045.8	326006	2.85186e+06	1.30092e+06	48722.3	0	2.10519e+06	1.13686e+06	26474530	1.9087e+06	11207271	188523	20365.4	17389918	0	428129	5.88911e+06	1.32692e+06	14018487	34226652	19112.1	10151298	1.44055e+06	4.90414e+06	336212832	9918610	2.13418e+06	30381242	22054.8	33940.1	1.44928e+06	16829702	147098	9182.25	489196	26511362
SE_CTRL__055	CTRL	292617	1.28135e+06	7687109	46845568	33024072	20618132	139115	252370912	33629212	3716545	862822016	275197	309731	793349	5.06783e+06	6799071	465825	4659.05	4.82542e+06	1.98396e+06	48886924	1.56126e+06	199330800	14394.3	753456	30277524	123199	3891759	7926896	14509710	40738504	78858408	113275	12949363	329494	61502344	2286126848	41856028	2.95837e+06	79609456	296103	59556.4	5.29548e+06	66392096	115737	257041	4.48253e+06	242919232
SE_CTRL__056	CTRL	308980	1.0479e+06	5567861	32357900	77441656	1.92575e+06	269933	227640496	78277488	1.71708e+06	1851596032	826363	344221	1.12019e+06	2.77159e+06	4.23161e+06	312951	1650.62	6.3778e+06	1.19296e+06	48583580	929447	103737456	23771.2	255458	23840772	42463.5	933520	7.59946e+06	44431792	32803786	55156896	69395	18873784	2.41946e+06	32028954	610569856	61914420	1.94901e+06	52172384	170525	23446	4.02662e+06	33397326	13224.4	98485.3	2.96482e+06	187749856
SE_CTRL__058	CTRL	168423	228669	3.98658e+06	32601898	19738602	1963320	93294.6	163187728	20528804	1.93073e+06	470632320	309712	557409	584924	2755278	4.87998e+06	216271	70589.1	174882	951068	55300528	557349	72353896	1587.01	48152.1	41693600	0	882112	4.46007e+06	11038921	30680188	38598368	247480	7681241	0	22551896	730587712	17105612	2223680	35929572	56807.8	36882.4	3035358	44250280	10747.8	55921.9	2.99759e+06	94015760
SE_M__057	no_V	93053.9	223183	9698493	72375080	23289526	1.87977e+06	301979	262744768	24187138	3.44499e+06	878424512	1.78347e+06	1.76799e+06	686142	2.97686e+06	5696134	228129	8209.31	23107574	6.48565e+06	67391264	651057	95776384	146134	27578.3	44709228	12587.1	1.62267e+06	10810306	26468020	35908976	85971408	19781.4	14184242	153996	29745234	957848832	19719856	7136656	42136200	20557.7	166215	3.21401e+06	41807932	23715	60776.6	2459029	110605336
SE_M__059	no_V	232917	1.09072e+06	7759211	18340950	19360452	16189606	184837	237377152	20175794	1.23472e+06	1188385792	268644	654582	2.20664e+06	3597398	3245662	100229	46239.4	310838	1090705	81059368	996611	64677380	0	3355.13	37100164	629773	2.36749e+06	13400372	35293388	47450628	61753856	13803	8210136	16697999	20356328	432745152	56606476	11546833	20691862	217131	50822.4	3.3035e+06	32940004	22937.4	97566.2	1.96548e+06	56893388
SE_VM__054	V	256113	294000	2.72974e+06	24855186	16501203	1.73111e+06	65978.3	149203152	17077420	1.5976e+06	188149648	2.57385e+06	518989	377020	2.10399e+06	3.02952e+06	212286	220130	270160	3.56441e+06	50881580	601646	90138912	4413.54	157964	29818742	9908.27	482526	6948474	361681312	20577520	41420224	61351.9	13732503	0	29083402	1276690304	23964848	2.56644e+06	35604948	100629	40751.3	2.09718e+06	32629960	3583.44	64253.1	2.8731e+06	87134560
SE_VM__060	V	163495	1.84442e+06	11345458	27009556	26141988	1.57718e+06	500099	200025072	26904960	1.48798e+06	382689344	334663	2.23271e+06	996800	3.30735e+06	1.9956e+06	221037	18284	55165192	1.31314e+06	77260008	735122	103669400	59199.8	234408	42055912	14962.7	1.33931e+06	12556563	2430395	62923928	76553256	938388	16398596	789443	31379820	994339456	27029106	3.75007e+06	33652892	205490	237523	2.4086e+06	31822178	0	72158.1	2653377	78822632
SE_V__061	V	2360547	738437	6696718	17489926	20234582	1.89871e+06	171545	249102256	21207412	1.44639e+06	349160640	9657284	1.34073e+06	632335	9415494	10692038	232087	458519	186150	1.41411e+06	79006232	942569	112330976	1583.67	45133.8	60719596	3432.79	723133	7153017	249191408	48887488	129848360	71673.9	25057836	0	32260528	455342272	21652376	5723583	27121456	44554.2	153588	4182129	46740176	19245.1	41741.4	2.01595e+06	79541824
[truncated: 92 more columns]

## Sheet: stool
Replicate	Group	Glycine	Pyruvate	Alanine/Sarcosine	4-Aminobutyrate (GABA)	Dimethylglycine	aminoisobutyric acid	Serine	Cytosine	Histamine	Uracil	Creatinine	Proline	Fumarate	2-Oxoisovalerate	Guanidoacetic acid	Indole	Valine/betaine	Succinate/Methylmalonate	3-Hydroxyisovalerate	Homoserine/Threonine	3-Methylthiopropionate	Purine	Cysteine	Nicotinamide	Nicotinate	Taurine	Thymine	Citraconate	N-Acetylputrescine	Hydroxyproline	N-Acetyl-beta-alanine	Creatine	Leucine/Isoleucine	aminocaproic acid	Oxaloacetate	glutaric acid	methyl succinic acid	Asparagine	Hydroxyisocaproic acid	Ornithine	Aspartate	Malate	Homocysteine	Adenine	Hypoxanthine	Hydroxybenzoate (methylparaben)	Salicylate	phosphorylethanolamine
ST_CTRL__001	CTRL	30250224	70573000	76865584	3.51583e+06	3695029	3.63635e+06	49221500	872679	30541514	868634176	1.81096e+06	124023792	81808968	33922904	3021.18	1.65023e+06	381712224	2074528128	81135016	146436656	87484096	2.34423e+06	1.04169e+06	1.47595e+06	1327622656	4485919	362281952	8.13469e+06	1353498	7104551	215199392	172615	2036494848	2042269952	1.27105e+06	2097337344	2098951168	9215080	258403232	100052960	865964864	3486539520	603250	4074593	520983008	5.68775e+06	5054083	126177
ST_CTRL__002	CTRL	12530767	51491240	25349888	2.27744e+06	2.41354e+06	2.28417e+06	9642445	957389	804580	297025536	3490016	53192640	18300944	20488866	2785.22	157814	85794392	1207979136	53645936	22983466	15144504	234284	177449	86306.7	756041024	6.22633e+06	57758112	5.36867e+06	166356	4510540	18856656	189217	508645824	509653120	334646	536672928	537107584	1.52944e+06	74579528	11495641	535900800	1438677760	5797.71	6.57e+06	147014464	2.76354e+06	31451930	17794.3
ST_CTRL__003	CTRL	35955620	632573952	55508916	5119856	5317260	5.19515e+06	7093269	536386	1.09211e+06	66919408	50271960	17382946	12179115	177129280	21606.8	2709397	283413376	8139862528	292412896	113509264	16665766	399150	1276934	425643	195264544	542351680	32100336	134733856	211403	3.96856e+06	104399936	16946324	1173277824	1176813824	303937	286834336	287123584	6.97919e+06	1528154880	26090168	330644864	944918976	71188.9	1.76618e+06	38374944	32033994	9737564	291499
ST_CTRL__004	CTRL	16951608	66905912	45443808	6195480	6407129	6.28114e+06	13233350	947412	558487	446128256	3.35989e+06	55236704	19780040	12084246	0	294950	112656960	1713628544	38638424	46622616	63275540	8342828	411560	2.2161e+06	1393289216	3.20891e+06	339938176	8830094	357003	7024377	28605574	87303.1	618315520	620097856	855112	873246336	874184640	3.38055e+06	42550952	33110168	1284377728	1690616960	225928	8.29891e+06	404797184	4215036	13578697	0
ST_CTRL__006	CTRL	7.76419e+06	46478104	15770929	2282075	2432188	2365262	15277287	629085	14649568	120448088	22796660	40831524	20095280	13697201	95064.5	161184	158959808	1109866624	40521416	29047732	43860000	597484	311570	1.85524e+06	415867264	13544918	23147356	11922262	228586	6.07403e+06	147828112	391321	470219232	471277536	474751	4124211712	4129287936	2.14229e+06	40139284	14741086	720010368	899776384	16952	16613864	106599880	29776284	10655271	18684
ST_CTRL__008	CTRL	6.49247e+06	90024232	40574044	8.03075e+06	8.30773e+06	8.14054e+06	7.51785e+06	417602	1.01023e+06	147208928	128094936	34683908	13899578	17655342	59730.3	20675094	132165424	1050992000	98365608	36715912	70206408	673076	783191	808109	1156850304	13482132	47983536	9199193	201999	11489060	71953368	3.59923e+06	230230768	230976272	1.03413e+06	1584674688	1586347264	2968199	68179136	18380166	535388544	1799216512	66256.1	693596	167127632	80964048	510571456	263047
ST_CTRL__009	CTRL	21622064	65240748	49787060	4.43812e+06	4635038	4.57247e+06	17347830	975320	3.65946e+06	1211339136	2.0685e+06	78328072	45719884	43133408	3924.48	662768	216068928	2211075840	133935392	57923652	54923908	798771	669750	1.79663e+06	1185661952	8725979	499531744	6.92059e+06	457767	9265260	98325184	265667	1211671808	1214349056	798386	2809777408	2812643584	3.40896e+06	294437728	33651060	934909120	3686449408	384133	6.60029e+06	502781184	65044448	8.33597e+06	217814
ST_CTRL__010	CTRL	18514894	69459296	32282312	11386302	11732568	11612633	20224754	163894	1.12141e+06	87515808	1.66069e+06	48824796	32247380	19915472	0	734285	285412128	653838208	40817408	49444548	20512332	357313	345490	673210	819324608	661615360	48520056	10491121	463968	21169926	79532504	168943	1162753536	1165022720	1004270	2138671744	2141826048	6451083	29781382	23449730	1695178112	1703697408	53903.8	1.70604e+06	248979952	6523783	4.53719e+06	14089.4
ST_CTRL__017	CTRL	10806049	48847132	23638174	13713265	14023384	13819096	10683536	170990	199731	496211840	6.13415e+06	14898800	5.17565e+06	13629815	180287	257176	68616968	629887872	133892200	40130984	15722271	753899	126500	216975	547664320	65985524	70010608	8.00177e+06	187352	4674857	63986868	1.34237e+06	300268288	301430944	138004	1195085312	1196947840	3.60464e+06	204016464	4321448	202333024	896994816	576428	24662320	133725400	8399244	30655932	69463.8
ST_CTRL__020	CTRL	73628384	184773904	151663552	7.56289e+06	7.77063e+06	7.63379e+06	7294263	170746	986326	905768576	1.07067e+06	113746896	3.08699e+06	59972092	7133.86	3534290	841350208	2233143552	1634716288	269625376	63190412	31403636	782874	1.6964e+06	320692064	7.9739e+06	890694400	8093809	99151.4	6012125	126796600	35133.5	4033725952	4048398848	378643	3805816320	3813024000	4469571	7032831488	40808360	2133563008	237382112	325578	1.47256e+06	222668544	4.19333e+06	11369013	0
ST_CTRL__021	CTRL	9213110	33292634	56260912	13668944	14004394	13814408	7.06953e+06	144075	40210508	516125536	478711	21718456	9495494	11697446	22105.6	239905	285969632	803782720	79870464	25869770	62501988	3.02411e+06	286719	191491	894393088	3478091	246512608	4098914	133941	2.73183e+06	46017136	83549	903502976	904960064	261235	1635338112	1637186176	2.45737e+06	79490432	10969061	730000192	1167050880	96097.4	1.07187e+06	159587040	4776467	3607010	36610.2
ST_M__012	NO_V	29686530	54867360	59055468	3.5278e+06	3.71237e+06	3634697	17145570	292344	939200	994313472	1.72137e+06	74322464	51843708	26717316	0	666055	204695984	3506787840	124335048	59839196	54496916	1459181	725035	1.54239e+06	1750591744	14387954	203646688	6.14292e+06	210172	8.1722e+06	55984176	71525.3	1182217600	1184918400	429489	2565265920	2567251456	2.95454e+06	236656464	34028872	1021395392	2405135104	151198	21519326	285694432	3.8481e+06	8340804	369743
ST_M__016	NO_V	114841608	253167184	87851048	10078790	10326459	10194623	6576233	697232	878015	87678856	41430872	14511910	19929816	23083366	1.13111e+06	6.20589e+06	560161408	13162974208	2186464000	159506288	410315	1.40726e+06	2.67949e+06	517566	186909600	518820896	133174064	99016568	23038.3	8507530	177819168	11511272	1885874304	1895540992	719904	404893600	405363072	2.81594e+06	5884093952	25510276	630070720	1537308800	2.18948e+06	15955653	69469824	23276874	113243552	63262.9
ST_M__019	NO_V	7.84912e+06	173847216	14201848	1.64278e+06	1.80102e+06	1.72888e+06	6.32988e+06	109017	141450	78590880	13704729	44799720	4.16736e+06	43700464	18672.4	435290	96551968	649788544	70362360	17894430	11623987	270570	451418	1.74943e+06	376062592	1443689856	25297618	17811870	73163.9	4.48024e+06	23820388	364113	288965280	289922656	228187	425366208	425974848	3.68037e+06	30683224	5.5186e+06	348520704	192014016	234254	5.76843e+06	58702088	4.00103e+06	13623277	207821
ST_TM__011	NO_V	9494439	71069432	31600182	2.74563e+06	2952129	2.84965e+06	5522580	356428	84892	130057768	6662262	57263172	69718304	19965878	7706.32	269755	66126200	1885120128	59739112	21124068	41152860	674866	806130	936411	739270848	12237028	36852936	6.46736e+06	426678	15290660	74623472	696314	427810880	428802496	478127	1836113536	1837744640	2.89008e+06	81264264	17712756	1078663680	562827072	37702.5	4953056	14961869	43995944	7063993	558334
ST_T__005	NO_V	14922278	43417424	34065548	2.65241e+06	2.8601e+06	2.77688e+06	16610687	320137	424253	1134585984	782261	54680480	46696856	21331922	5349.59	883982	206337488	2533535744	110135824	74252112	41141764	2.00609e+06	431554	1.00535e+06	1182527744	605964288	348700384	6589579	410063	8585192	70972000	249028	1137447040	1140299776	911444	1082408064	1082556544	4.13863e+06	237667104	18566470	862370048	4523252224	194461	1.27647e+06	646984256	5.41581e+06	386613216	378156
ST_T__007	NO_V	14430483	36939764	30266568	4.40463e+06	4.58932e+06	4469779	14534629	949464	2.42669e+06	256151360	516428	36186816	32407294	11260847	65635.5	349522	107335520	2772923392	204604496	43765944	8.31882e+06	17854848	245979	579643	1101985664	150924496	87653496	9103643	52121.3	7334977	59216220	134369	385043584	385884704	336842	1873473152	1874556032	1.56064e+06	447034304	11407542	1223536000	1391513216	74178.7	33489502	326398976	36399736	34056364	95351.5
ST_VMT__014	V	14258107	35340264	30203414	4.46789e+06	4.6638e+06	4546774	8.17997e+06	452095	39187328	431980800	761589	40307968	6.22685e+06	10616700	7699.43	509172	119693984	798136576	117218512	30025164	25334546	1090591	217256	1099644	1214132608	46941804	116755512	5.78535e+06	86512.2	4997872	73858920	146281	453177248	454177696	448438	1785156608	1787688832	1.03973e+06	212922240	20897424	606195264	619453248	34474.4	4.13192e+06	561235648	4.90178e+06	13717083	49928.9
ST_VM__013	V	13543699	32608056	28394282	3.29076e+06	3.46254e+06	3.33567e+06	9357650	177350	8620604	429448992	981468	40545804	15019513	12566446	2499.57	477724	79858200	451318176	78356112	20253310	50478260	4274046	245881	532574	1152252416	13435400	69321344	4614187	52462.9	4705469	37179740	229008	362262176	363105280	170618	1758579328	1761370240	1.54464e+06	92986656	18155370	459416352	1094336256	179805	39078296	334144384	33900232	23519396	29134.2
ST_VM__015	V	17761842	46543632	102760120	4197604	4396245	4320000	19829102	218196	74726184	741352000	38859664	85336800	18013888	15920179	4117.5	502350	136348144	1547663872	76079608	59035656	104510552	1389521	437364	452232	1055752128	20160068	70558352	9731283	204837	10255355	88996096	78029736	637392128	638778688	249404	1216268416	1217166080	2828611	100760200	22698734	1127352704	1222010240	132509	25834282	421638208	7699674	3.67593e+06	97073.6
ST_V__018	V	6.0883e+06	34357776	14911073	10314509	10558923	10426079	7.38567e+06	369339	698861	252979792	2173679	27941270	6.67033e+06	9958650	0	32814.8	54417728	398238176	48004544	19098666	103770496	289432	201447	1.59844e+06	288928544	2.13744e+06	181604656	7.45098e+06	444861	5.52698e+06	25112822	263732	268111920	268717280	158280	941474880	942676800	940420	56491564	9175155	493761088	629672960	115991	1.43316e+06	94639392	7817861	11708252	4999.29
[truncated: 138 more columns]

## Sheet: plasma EDTA
replicate	group	Glycine	Pyruvate	Alanine/Sarcosine	Lactate	Serine	Cytosine	Uracil	Creatinine	Proline	Fumarate	2-Oxoisovalerate	Guanidoacetic acid	Indole	Valine/betaine	Succinate/Methylmalonate	3-Hydroxyisovalerate	Homoserine/Threonine	Cysteine	Taurine	Thymine	Pyroglutamic acid	Citraconate	Hydroxyproline	N-Acetyl-beta-alanine	Creatine	Leucine/Isoleucine	aminocaproic acid	Asparagine	Hydroxyisocaproic acid	Ornithine	Aspartate	Malate	Homocysteine	Hypoxanthine	Salicylate	Acetylphosphate	phosphorylethanolamine	alpha-Ketoglutarate	Glutamine	Lysine	Glutamate	2-Oxo-4-methylthiobutanoate	2-Hydroxy-2-methylsuccinate	2-hydroxyglutaric acid	Methionine	xylose	3-Methylphenylacetic acid	Xanthine
PE_CTRL__065	CTRL	6326020	325090656	9785461	800244992	6697798	60402.1	1349735	16204370	42091520	853476	80707040	80726.9	672258	147998752	45064400	91682776	46887996	291458	75943264	298008	59856272	21323456	4.99251e+06	17682794	2160353	355882848	356556128	7.39868e+06	13789246	6068236	161254064	26704246	1.25814e+06	8821024	3.7847e+06	5892.89	3724220	7.48981e+06	118158176	4275394	179714480	6166.81	6986809	7.82387e+06	16932202	4.04163e+06	1.02628e+06	5.9912e+06
PE_CTRL__069	CTRL	4.92334e+06	137607040	7384563	461754144	3.78309e+06	1156.52	678630	17706220	32652902	586870	35446260	34759.8	354349	74285248	32756894	72633576	32721814	250795	15754857	267348	29163232	10030037	3.70085e+06	12514332	1.08201e+06	151702480	151962832	6.53328e+06	11920117	2.76706e+06	67398760	13068702	394098	1.60577e+06	14094811	2796.1	455642	3.61083e+06	71037008	2.2624e+06	42114796	3860.17	5.46295e+06	6.19151e+06	10542546	2.98184e+06	788309	2.23874e+06
PE_CTRL__073	CTRL	6078302	222212912	13276208	613163520	3.91131e+06	6521.33	1323598	21078838	48544996	861725	94455024	59596.6	2.08169e+06	213183712	48104792	290996064	54342824	1169648	44910476	264331	47864312	3.93886e+06	5718764	18683810	3920702	577673280	578791488	8621976	41639172	6.66761e+06	16164972	30508950	516370	5405592	5848000	0	1.23085e+06	11426773	115631840	6.69646e+06	108176856	5919.23	8.13554e+06	8881350	21856360	4.98063e+06	402070	4.29397e+06
PE_CTRL__077	CTRL	6.02498e+06	412749728	10428907	871945984	4.16703e+06	17232.1	1.37447e+06	27542214	42773968	1.11076e+06	101936016	59793.2	959910	101314808	45636632	373381952	27461724	469733	23169264	264074	54755528	31485948	4927378	26483950	1.70674e+06	266631056	267168592	6823379	28149732	4036913	234560832	44047284	1.66208e+06	2683111	275926656	0	757815	16039440	94222168	2.50207e+06	89367496	31486.3	10695999	11902689	11744257	5555638	2.23944e+06	2738726
PE_CTRL__085	CTRL	2.01584e+06	25898182	1.22376e+06	327894176	2.96815e+06	1217.99	361251	41951.2	14071692	382180	10545328	0	0	1.674e+06	27939874	30066664	2.06538e+06	206402	589092	75934.2	56850752	1.55748e+06	1.83388e+06	3816286	4030.14	2516494	2565772	726609	7.00182e+06	1.34821e+06	7.61367e+06	5605987	0	17270.5	2587834	0	3340.4	439838	402548	251209	1.71623e+06	1624.8	5066917	5.75935e+06	17482.9	495141	213449	160350
PE_CTRL__093	CTRL	5664293	250967328	10718231	650928448	6457708	6471.67	632918	11044300	31501876	638515	58754360	16413.8	527604	92949352	32729690	132365416	44793900	522963	39370816	252390	32604514	20904048	2829909	11078882	1.5726e+06	241041936	241468080	7036371	14673390	2248746	110111136	16411116	330624	1.20433e+06	356321568	0	859596	5322619	89813312	3482335	51494684	13212.2	6518655	7277566	10685504	9954119	234190	1.5604e+06
PE_CTRL__097	CTRL	6.03934e+06	159077152	14784871	467107648	6221184	2459.98	984300	20258326	44390896	643795	62467120	66518.8	739364	112717000	35608400	102685120	47487208	588132	34716000	304912	46538888	20453072	3.85836e+06	16289959	718004	300889952	301395168	10293719	18504728	3.67857e+06	123196928	19568870	1.06661e+06	2185538	4625807	2128.9	1.20804e+06	6548227	123471656	5.04103e+06	80401488	2255.92	5.88152e+06	6628776	18010862	4806481	1.20393e+06	3.77992e+06
PE_CTRL__101	CTRL	7.45534e+06	196018848	13427518	426768128	6060523	4094.29	1.13964e+06	29512914	55019192	903199	82175784	66571	965882	147623392	44029860	168451984	58134548	545214	37794564	397970	76676120	36778124	4046355	21941052	594067	474348608	474936544	12746177	24293224	6.33813e+06	165636496	34444312	1.02635e+06	2.72787e+06	5.67785e+06	1093.83	1.29775e+06	10817920	174170288	6.05163e+06	87125776	13464	7941395	8780926	25248222	4482172	334929	7.86784e+06
PE_M__113	NO_V	5.56227e+06	154231904	7.21508e+06	329792800	4.17055e+06	1421.1	762182	21551002	29655016	586463	45094848	61886.8	466626	62903956	40191392	78557840	37538340	381441	36587324	290432	34424716	15736225	3205085	14039868	604598	162438480	162731952	7285655	14067193	3.07379e+06	37155208	16807490	284428	1.76375e+06	10345177	5889.37	1379960	5.42225e+06	104179480	2.44549e+06	36526044	5728.34	5720948	6.40419e+06	13928420	3.06044e+06	509191	2.80432e+06
PE_TM__105	NO_V	11861880	240455136	15471270	431890336	6980855	9998.52	968369	37998736	57835604	750631	65752812	147150	739290	104177584	55094128	348886368	65130236	630843	60590812	441352	96995848	43660712	8318180	22315560	729129	330976288	331643680	12443984	34447612	6958717	76700712	21289606	455120	2.12128e+06	8.37205e+06	0	1.85072e+06	9062547	156066624	3.6357e+06	67219920	21079.9	8720006	9701443	20047262	5.23906e+06	1611839	2.50469e+06
PE_T__081	NO_V	6.50912e+06	303430912	14533267	816513216	7417650	6948.77	1.36385e+06	13687794	39910108	867406	108290728	60371.5	700618	145536192	44225824	438496096	39435808	518600	36315260	284963	50520904	27193920	5120778	19254954	2.53414e+06	347041312	347684672	11861558	35684876	3.76637e+06	144540384	29935864	698319	3765625	3.90893e+06	2465.69	812306	11516709	127508344	4680882	83936896	9437.82	8628281	9489217	14369664	7748374	523232	4.47202e+06
PE_T__089	NO_V	4.8888e+06	67802760	7.42044e+06	290481600	3764842	1000.47	558153	14296993	37031352	521884	33003854	18980.2	236862	83780960	27573594	55261148	19749950	332010	68250848	223094	36845372	9505217	3167778	10848553	149038	162514320	162818768	5250008	10624226	3.24943e+06	47645400	11794350	406252	322938	4767089	1700.02	637008	2.9594e+06	72273736	3.22262e+06	24421274	0	5.36551e+06	6128011	7982082	2.73535e+06	609509	936901
PE_VMT__121	V	9787730	295914912	15822836	514596768	9474529	7554.15	1.34878e+06	24296000	57993488	770232	90235072	83382.2	1.16318e+06	129240600	48393432	136532272	57404212	879714	75437688	322459	76655184	23245938	6079027	21035636	2.33472e+06	403129696	403912224	10815144	16110358	5128080	80829024	25124838	1390043	5.19991e+06	3621939	0	3.6416e+06	8.36814e+06	148556016	3.913e+06	101808392	22233.6	9614947	10415090	18046280	5.87857e+06	1.43575e+06	2966572
PE_VM__117	V	8827826	313468800	14084391	530293664	7064189	5181.3	762029	29372326	59487160	956036	129893216	193136	1.1809e+06	188407968	48057136	771244416	70497712	687901	43865096	298470	60456668	36801080	15298893	22312770	1.83397e+06	522866784	523831840	10759268	74743784	6.303e+06	68617904	33083084	420028	1.96508e+06	20549056	5648.85	1.89451e+06	13823396	123598320	4.65764e+06	113110496	21699.3	9073009	9878650	22285086	5161109	2.87249e+06	3.77892e+06
PE_CTRL__047	CTRL	11851493	246764240	11935724	584593536	7.46277e+06	51153.9	1.31226e+06	55464064	63671464	1.91191e+06	117768088	85643	929056	158414384	76775288	433412576	95699592	1.70589e+06	45588164	542770	72749024	55776312	12348076	44678932	1.4473e+06	394061728	394655488	17816726	17505478	10979741	69049696	92987368	1.64428e+06	4.02974e+06	80499320	0	874037	14801177	207643152	5283977	172974336	35331.3	15882368	16933804	28748694	7.6742e+06	388148	9898087
PE_CTRL__048	CTRL	7140518	224607712	9006107	1002072640	2.25654e+06	63565.1	1.31689e+06	68639632	56653132	1.94051e+06	151062688	154417	1.99863e+06	119064648	91283320	1437461632	78171016	945379	36672048	1.12192e+06	83915248	56291704	9380063	54890552	842235	384707328	385565280	12771914	66759584	12563187	102796344	97666984	869306	6737260	6197959	7932.12	750058	36547324	138365296	4.88477e+06	131009488	126875	52595544	54109092	26723262	7322109	959237	31419424
PE_CTRL__050	CTRL	11215220	418165216	24214422	1380483328	7238730	43636.3	2553920	54821900	59849820	2.2392e+06	173581392	97287.5	1.41313e+06	185619632	161588720	552857536	51497312	1.15935e+06	39827872	472414	125145800	69251968	4.31448e+06	52583580	1.30888e+06	467532384	468602944	15955427	27650404	6742259	152945280	99969904	1.42575e+06	8658517	90293296	8579.78	645196	34782976	208588800	5.37512e+06	256177680	55189	20522820	22429054	22491652	8747568	801487	14219386
PE_M__049	NO_V	10509106	477487776	17883344	866748608	9494108	13007.6	1.57751e+06	33918676	63095180	1.37094e+06	138365760	122387	943265	195639168	109849360	514875552	92437608	1049723	28602642	540818	84040432	37971604	6623449	35185084	3467903	552528192	553749632	14518466	19779132	5.90669e+06	97643480	56554836	1.54233e+06	9333658	38821572	5725.09	708269	20473846	228234928	5.75851e+06	354068320	120706	12987820	13952050	24163098	6703910	1.31113e+06	8493320
PE_M__051	NO_V	13032651	360529344	17973508	788049984	9484197	79420.6	1.01364e+06	34825888	76527104	1959850	185982640	216819	2.18355e+06	212556384	168452992	1105085312	150364080	940158	44949304	393014	75106880	54526216	8.11007e+06	28822710	5975513	671774400	673239360	20328180	39468940	17836636	97661112	84703664	3.02248e+06	3.98913e+06	424531328	1120.81	1.19314e+06	45128692	123795248	8815840	251932128	99673.1	17360856	18453648	44978524	8466973	492923	10361198
PE_VM__046	V	9561667	461079904	19732088	771550720	6751013	40015.9	1.7511e+06	41297456	61640332	1.68356e+06	129695392	100886	1.32563e+06	128421864	90888456	164180192	56347380	1.09535e+06	48170888	532155	116923816	58580456	5.09571e+06	38245652	1.83302e+06	426995552	428008384	13732715	14656516	9338202	84964776	53471672	750754	6.23295e+06	18613782	1083.42	1.12598e+06	22987566	221503248	4.47887e+06	220082752	33008.7	14527018	15960576	25209874	7905291	2910331	7.94947e+06
PE_VM__052	V	13680843	530121792	23361948	924957824	13223671	64035.1	1209145	40921348	98406984	2.24579e+06	160650240	225436	2.21833e+06	282324608	93216640	337196096	113452832	1.73028e+06	42318452	531352	138419584	76412952	9052496	37851384	2444320	914040704	916456256	34113976	22316352	12479617	123989040	80869168	1.05845e+06	12077523	6740931	10160.5	1.32148e+06	35571888	226017168	7.87311e+06	197165024	369467	20094026	21328870	63882656	8155824	546865	7105481
PE_V__053	V	14826391	387880256	27361812	894259072	13310474	21222.1	2449630	45156576	71389296	2.56276e+06	216095152	213291	2.23167e+06	237207744	136497520	302852832	89755552	1.14875e+06	68836104	582157	173293984	78583520	6650657	44062700	2.77516e+06	633171200	634776832	19399918	24165394	5.79932e+06	127737136	84456448	1.16639e+06	12550208	989995264	2950.21	1.45843e+06	39600028	240914480	5.84117e+06	334168416	65431.5	14911181	16158312	32258544	9277828	11942209	14063021
[truncated: 81 more columns]

## Sheet: plasma heparin
replicate	group	Glycine	Pyruvate	Alanine/Sarcosine	Lactate	Serine	Cytosine	Uracil	Creatinine	Proline	Fumarate	2-Oxoisovalerate	Guanidoacetic acid	Indole	Valine/betaine	Succinate/Methylmalonate	3-Hydroxyisovalerate	Homoserine/Threonine	Cysteine	Taurine	Thymine	Pyroglutamic acid	Citraconate	Hydroxyproline	N-Acetyl-beta-alanine	Creatine	Leucine/Isoleucine	aminocaproic acid	Asparagine	Hydroxyisocaproic acid	Ornithine	Aspartate	Malate	Homocysteine	Hypoxanthine	Salicylate	phosphorylethanolamine	alpha-Ketoglutarate	Glutamine	Lysine	Glutamate	2-Oxo-4-methylthiobutanoate	2-Hydroxy-2-methylsuccinate	2-hydroxyglutaric acid	Methionine	xylose	3-Methylphenylacetic acid	Guanine	Xanthine
PSH_CTRL__064	CTRL	4639054	143437712	6603769	562156416	4.75738e+06	19337	743742	10702448	32819022	501025	40692256	25966	332030	93124896	32060818	59080000	30519374	191790	50915360	250914	36321968	2.78807e+06	4106408	10631127	1.26347e+06	185818688	186118944	5.15545e+06	10749910	3.99139e+06	12182686	12544433	796710	5982680	3237545	853534	3.25733e+06	78699040	2962243	75208608	6106.15	5494716	6235150	10000501	2.80948e+06	518530	45992.8	3.54707e+06
PSH_CTRL__068	CTRL	4695854	112478744	6918839	415829664	3.6555e+06	1370.68	634517	16642222	30364608	520339	32980564	34856.9	306203	66143072	29023756	69295760	32578004	208400	16347661	187111	26664952	2973620	3372960	10695190	970990	128941608	129198296	6.22008e+06	12070086	2685651	4.75564e+06	10850962	392979	1420962	12670412	36550.5	3209087	68538352	2.14561e+06	33039322	2329.08	5.25408e+06	5966031	9478990	2707893	716565	1285.9	2198355
PSH_CTRL__072	CTRL	3.03783e+06	77405400	5571405	330065632	1.50305e+06	1382.54	574202	7918436	27127552	503170	25145122	12472.9	361006	77105368	24933272	71390240	17459264	214607	16490370	174449	16810752	4937916	3.62021e+06	7209150	1.18237e+06	143344160	143523872	3.15831e+06	12451433	2533540	25473262	9528752	200619	595398	2814871	644973	2293197	38438520	2899171	17299094	3563.39	5198063	5.94536e+06	6452050	1.98199e+06	293367	1303.89	587004
PSH_CTRL__076	CTRL	7.37414e+06	505712800	11968164	1139243392	5497936	25225.7	1.57412e+06	30646706	48170036	1.25364e+06	125682096	87708.7	1.16618e+06	120299712	50388548	480080480	38064940	1.20924e+06	36472792	328844	68395240	6.34577e+06	5527666	28607736	2096977	331885024	332376960	8838681	45634448	5.141e+06	15397839	46187928	2040695	4881922	354180288	769207	19342706	121946104	2.71151e+06	114023552	33434.9	11452988	12653559	13669065	6.38084e+06	2.68555e+06	10545.1	3.74653e+06
PSH_CTRL__084	CTRL	10030796	211118144	12793945	461345440	8891701	7557.29	1.24569e+06	23641466	61754032	960568	73120744	57026.1	766867	99551352	53450924	195402448	66618456	1.02393e+06	32778392	298952	40230444	6502593	15470687	21686874	1.17831e+06	223475808	223915328	14064026	19329248	4.91677e+06	9053863	27165500	637999	4785940	5957073	753389	14395701	131396856	3191462	38845848	11922.1	8741043	9482800	14441868	4.42977e+06	549654	1508.09	5243716
PSH_CTRL__092	CTRL	5.75578e+06	266233024	10562932	733493568	6784497	6831.08	754990	11760902	31564216	694046	74026048	24632.9	709478	103393376	35646248	168010496	48575492	1.20012e+06	45151032	230199	39414052	5481857	2.73449e+06	13279747	1.7896e+06	287081536	287485120	7981692	17156166	2414951	7538834	19585826	345877	3.79868e+06	424590720	573612	6.69122e+06	100145752	3.77082e+06	69076464	5669.01	7.0597e+06	7.81096e+06	11875772	10746110	274285	0	3.59894e+06
PSH_CTRL__096	CTRL	5768647	126665480	13199073	453164160	5.98263e+06	6061.13	899619	19029206	43388460	623146	61937932	52422.9	819046	109067688	35402068	105144280	48666904	1.07055e+06	24172600	381590	46158088	3.59906e+06	3.72806e+06	15454552	689045	283592736	284077504	10906447	18558794	3.70901e+06	8797185	18645848	971248	1.72115e+06	5.30181e+06	365292	6.14839e+06	129111616	4.79606e+06	68851080	6757.28	5.8944e+06	6615354	16422485	5069467	1240311	1640.93	4.15022e+06
PSH_CTRL__100	CTRL	7765514	193127968	13819296	464798464	6600208	5477.33	1.1308e+06	30400758	54891780	838173	85065920	72209.8	983293	149046480	44065412	172766800	64337492	1.26006e+06	35935700	443412	67752112	3.60465e+06	4088850	21581774	755071	441231200	442073984	13847376	24470862	6.72766e+06	14389492	30206186	1.01442e+06	4860749	4769979	629168	10585107	187174416	6.14101e+06	103356224	12784.5	7.0543e+06	7771221	23952940	4703415	367583	3093.25	9675797
PSH_M__112	NO_V	4660964	83634112	5.70388e+06	351251520	3.5917e+06	0	666149	18054438	26002824	526531	30790570	36043	261759	46090896	30124214	59691788	28052872	329107	19657384	295290	29980412	3.14922e+06	3115385	10430157	443608	100636872	100830608	5841070	10622633	2539023	5.19205e+06	11634129	211925	1.72506e+06	6080170	353230	3.5418e+06	81350448	2205076	21701236	3059.4	5589957	6336580	9132030	2.82392e+06	369915	0	2.07417e+06
PSH_TM__104	NO_V	12698934	208201104	16003615	465052064	7.8414e+06	13665.6	1.15255e+06	39914232	58533536	746068	72277416	160307	883061	112515832	41358820	388512512	71312488	1.26852e+06	44612676	418399	85210728	11160436	8538072	23608718	756583	361776992	362560416	13737690	35896244	6.92249e+06	15598094	20771890	483393	4.40188e+06	6.50428e+06	413264	9806055	168406576	3.51694e+06	66407252	31987.1	8261916	9243388	21961656	5400771	1.67655e+06	6007.65	4595376
PSH_T__080	NO_V	5.18708e+06	216869696	10907449	729125376	6.02159e+06	4291.44	1.21309e+06	11148971	32745408	733661	90743128	27405.3	589239	117230872	39433912	371057216	34841284	902879	30233284	307777	43430864	3.27775e+06	4585724	15593914	1.96368e+06	270471456	270916416	10035804	30193610	3.23322e+06	8729222	20712180	572369	7.16274e+06	3805964	332008	8424005	108837272	3.93399e+06	71035760	8440.55	7.09535e+06	7836723	11374766	6552123	437187	87506	5.98731e+06
PSH_T__088	NO_V	4.60263e+06	49388200	6.83523e+06	262997440	3.55239e+06	0	566733	13406294	36155380	498136	33752440	17968.2	322943	80737216	27827734	56516112	19027570	543331	67798824	241834	34492736	2692950	3.14564e+06	10242774	114884	153361504	153607856	5.49403e+06	11889536	2.97988e+06	3.65632e+06	10677075	389775	588580	5884377	219418	2.86183e+06	72397720	3082855	19353624	1236.52	5.03639e+06	5765124	7787750	2.54376e+06	706750	1474.63	1.20091e+06
PSH_VMT__120	V	7622831	179516048	11487755	432411008	7051739	6334.06	965249	20048506	49610888	635543	72312608	67562.1	966407	103631336	36677868	112831408	47580620	912159	34435088	301122	57243420	2.60192e+06	5169974	16240364	1.83488e+06	304675936	305241184	8863900	17148038	4205194	11329208	16024339	1.10541e+06	4.96915e+06	2.97312e+06	771744	6238221	123466592	3.54111e+06	57370028	4174.95	6215520	6.95797e+06	13969901	4885874	1.09801e+06	92286	2.89197e+06
PSH_VM__116	V	12350438	340808096	20093158	645858368	11631313	0	1.05944e+06	35691168	73779936	1.08093e+06	161503248	279683	1.54911e+06	239590032	55329904	989580480	101727720	1982669	51025400	358535	79918352	11165175	18818380	25900286	2480374	690065664	691555392	14778913	89571608	8.05963e+06	23839788	39492788	556382	6734363	20990300	1.20037e+06	17456720	167117360	5.5208e+06	145082880	28234.3	10241270	11096998	30042502	6.92965e+06	3.31127e+06	14399.8	8752213
PH_CTRL__023	CTRL	15058028	207390896	15040368	762084736	10595009	62470.4	1.61393e+06	70851888	76727016	2208180	160211360	109541	1.37406e+06	205054816	156435712	607519808	126454160	2.99924e+06	71188032	558450	102198016	49696708	15081396	58065616	1.79763e+06	512067360	513203520	23793106	39114564	13876361	39917180	130457840	2.30765e+06	7.87567e+06	112356936	841452	21062284	273986880	5.99993e+06	220277872	38805	21086606	22206680	35908944	9655975	591044	6949.53	14758534
PH_CTRL__024	CTRL	10039864	238419056	13444682	1557786240	4013345	92931.5	1.90399e+06	91080536	71578080	2.32045e+06	218399472	202188	2.8232e+06	160248144	167431712	1922737536	111053832	1.77929e+06	58147468	1.46833e+06	125954128	40431560	11542551	69701624	1.28921e+06	549927552	550898816	17050906	190363952	16205646	35956680	122861848	1.24261e+06	14378423	7149381	602452	54041044	179292176	5935912	206909968	178479	69829280	71669856	37496524	9987097	1.17341e+06	3553.27	50852636
PH_CTRL__026	CTRL	10669766	368203552	23570650	1332518784	8.01062e+06	46171.8	2648784	51225528	59710836	2.02548e+06	185172480	130945	1.57653e+06	176773952	141314208	565617664	54926824	1.8272e+06	47321792	442878	124843800	36183008	4434511	50716936	1.56923e+06	452483744	453659264	16243647	57530860	6535475	32403930	86025712	1.39093e+06	9145582	95283400	304993	33557052	210136928	4985793	274813376	71068.8	19427612	21356042	21458842	9356376	970876	8026.92	16507866
PH_M__025	NO_V	8.17566e+06	286350400	13789040	727801792	7923499	4954.02	1.22916e+06	25115492	49155316	950271	78686464	94744.1	438052	141688688	85444576	296195200	68966368	804779	27397844	354830	62701848	11831024	5.50396e+06	24114232	2.32555e+06	355530592	356217312	10731041	21648206	4.24417e+06	17302280	31214456	1.16408e+06	6016781	16632659	244702	11595673	161026416	4499534	206236992	30936.2	10138525	11198574	16855780	5033650	826154	0	5.50381e+06
PH_M__027	NO_V	14094078	391775776	20074134	1010732928	11815977	93234.8	1.29526e+06	35488672	79123816	1.86931e+06	241118592	263323	2.5813e+06	232532512	152321792	1316113920	166116976	1419890	48640892	332997	84841680	27143530	8610168	32199256	6738768	826287488	828391872	22550628	78482120	18782484	39183980	83370840	3.51174e+06	8936657	468289984	784853	59422804	122753096	9022506	368540928	136296	18330720	19515508	53614584	9539918	565721	0	18647804
PH_VM__022	V	9258677	355726496	19459606	678825280	7.34185e+06	22950.6	1.74085e+06	36063888	54745240	1.11138e+06	98792488	93457.2	934590	114383304	103401736	128784104	48809440	1.16748e+06	46479592	438948	96751336	20673176	4710516	32506602	1.5507e+06	374648640	375452480	11585355	17440992	7.11563e+06	21478220	36711960	739997	7223260	10774020	812696	15648724	181045088	3.55041e+06	182719264	26396.4	12504568	13863030	22572166	7235960	2064954	28914	8641155
PH_VM__028	V	13533593	434262400	23187736	1002766016	14470864	39788.9	1.27457e+06	38778544	95657968	1.84251e+06	155097952	203927	2134853	281999392	191245344	330037920	114860616	1.47464e+06	45612744	485721	116860424	33380926	8628180	36286444	2387184	951830848	954156032	33092064	42149168	11989175	49447628	62590092	999073	11684926	6534112	846148	32552018	215449616	7119169	201960592	305456	17319370	18748008	66502096	7967135	676921	0	7677631
PH_V__029	V	12707818	171007184	21400794	737127744	11076209	11307.5	2.12347e+06	35047956	60399504	1.70231e+06	159814912	156343	1.96241e+06	187478176	146807536	244205360	80032424	1.54096e+06	64720236	505808	120808016	29294428	5.98918e+06	34880056	2275007	544958080	545901376	16283180	29674256	4.94428e+06	25875806	60190820	922410	10886909	679319104	615762	24835898	203093888	4.91232e+06	239931120	36002	13081015	14322765	28665072	7.49692e+06	7207834	1353.47	11977402
[truncated: 77 more columns]
